# Supplementary material for: Incomplete bunyavirus particles can cooperatively support virus infection and spread
Source: PLoS Biol. 2022 Nov 15;20(11):e3001870. doi: 10.1371/journal.pbio.3001870 (PMC9665397; doi:10.1371/journal.pbio.3001870)
Supplement: S1 Data — (XLSX) [file pbio.3001870.s014.xlsx]

## Sheet: Sheet1
Supporting Information
Bermúdez-Méndez E, Bronsvoort KF, Zwart MP, van de Water S, Cárdenas-Rey I, Vloet RPM, Koenraadt CJM, Pijlman GP,
Kortekaas J, Wichgers Schreur PJ. (2022) Incomplete bunyavirus particles can cooperatively support virus infection and spread.
PLOS Biology.
S1 Data. Source data underlying Figs 1C, 2G, 3C, 4D and 6B.

## Sheet: Fig 1C
Fig 1C
	Growth Curve_Virus titration_RVFV_Fluorescent Variants_BSR-T7/5
	RVFV-eGPF							RVFV-mCherry2
	Sample	Time point	Titer (TCID50/mL)	Titer (log10 TCID50/mL)				Sample	Time point	Titer (TCID50/mL)	Titer (log10 TCID50/mL)
	1	0 hpi	630.957	2.8				1	0 hpi	630.957	2.8
	2		630.957	2.8				2		295.121	2.47
	3		134.896	2.13				3		630.957	2.8
	Mean		465.604	2.66802				Mean		519.012	2.71518
	1	2 hpi	63.0957	1.8				1	2 hpi	63.0957	1.8
	2		63.0957	1.8				2		63.0957	1.8
	3		63.0957	1.8				3		63.0957	1.8
	Mean		63.0957	1.8				Mean		63.0957	1.8
	1	12 hpi	6309.57	3.8				1	12 hpi	13489.6	4.13
	2		29512.1	4.47				2		29512.1	4.47
	3		6309.57	3.8				3		13489.6	4.13
	Mean		14043.7	4.14748				Mean		18830.4	4.27486
	1	24 hpi	2.95121e+06	6.47				1	24 hpi	1.34896e+06	6.13
	2		6.30957e+06	6.8				2		2.95121e+06	6.47
	3		2.95121e+06	6.47				3		630957	5.8
	Mean		4.07066e+06	6.60967				Mean		1.64371e+06	6.21583
	1	48 hpi	2.95121e+07	7.47				1	48 hpi	6.30957e+07	7.8
	2		6.30957e+07	7.8				2		6.30957e+07	7.8
	3		2.95121e+07	7.47				3		6.30957e+07	7.8
	Mean		4.07066e+07	7.60967				Mean		6.30957e+07	7.8
	1	72 hpi	2.95121e+07	7.47				1	72 hpi	6.30957e+07	7.8
	2		2.95121e+07	7.47				2		2.95121e+07	7.47
	3		1.34896e+08	8.13				3		6.30957e+07	7.8
	Mean		6.46402e+07	7.8105				Mean		5.19012e+07	7.71518
	Limit of Detection: log10 1.80 TCID50/mL

## Sheet: Fig 2G
Fig 2G
	MOI	Infected (exp.)	Infected (model)	Co-infected (exp.)	Co-infected (model)
	0.0625		0.065885		0.002242
	0.0669858		0.070809		0.002564
	0.0717936		0.075329		0.002937
	0.0769465		0.080613		0.003342
	0.0824692		0.085846		0.00394
	0.0883883		0.091502		0.004457
	0.0947323		0.097831		0.005098
	0.101532		0.104174		0.005533
	0.108819		0.11067		0.006524
	0.116629		0.117865		0.00738
	0.125		0.125941		0.008505
	0.133972		0.134267		0.009803
	0.143587		0.143509		0.010974
	0.153893		0.151571		0.012604
	0.164938		0.161055		0.014054
	0.176777		0.171571		0.015822
	0.189465		0.182163		0.017912
	0.2	0.2257	---	0.04	---
	0.203063		0.192383		0.02029
	0.217638		0.204359		0.02303
	0.233258		0.217233		0.025984
	0.25		0.229572		0.029389
	0.267943		0.241955		0.032591
	0.287175		0.25654		0.037334
	0.307786		0.271035		0.041568
	0.329877		0.285783		0.046235
	0.353553		0.301526		0.052254
	0.378929		0.317413		0.058286
	0.406126		0.334389		0.065024
	0.435275		0.351796		0.072802
	0.466516		0.369212		0.080703
	0.5	0.3858	0.387255	0.0867	0.089411
	0.535887		0.405206		0.099269
	0.574349		0.423763		0.109831
	0.615572		0.443155		0.120865
	0.659754		0.462019		0.132555
	0.707107		0.481705		0.145945
	0.757858		0.501149		0.159732
	0.812252		0.520784		0.175541
	0.870551		0.540379		0.190751
	0.933033		0.560696		0.208052
	1	0.6316	0.580471	0.2533	0.226126
	1.07177		0.600402		0.244904
	1.1487		0.619707		0.263809
	1.23114		0.638336		0.284366
	1.31951		0.657167		0.306021
	1.41421		0.67554		0.32652
	1.51572		0.693612		0.348982
	1.6245		0.711019		0.372166
	1.7411		0.727286		0.395336
	1.86607		0.744312		0.418729
	2	0.7934	0.759083	0.4196	0.442375
	2.14355		0.775099		0.466075
	2.2974		0.788662		0.489899
	2.46229		0.802103		0.513225
	2.63902		0.816219		0.536931
	2.82843		0.828287		0.559929
	3.03143		0.84047		0.584224
	3.24901		0.851257		0.605487
	3.4822		0.861343		0.627268
	3.73213		0.872171		0.648542
	4		0.881715		0.67055
	4.28709		0.890501		0.690267
	4.59479		0.898174		0.70851
	4.92458		0.905957		0.727038
	5	0.9285	---	0.6563	---
	5.27803		0.913614		0.745655
	5.65685		0.920283		0.762644
	6.06287		0.926163		0.77833
	6.49802		0.932441		0.793917
	6.9644		0.937765		0.807926
	7.46426		0.942338		0.820813
	8		0.947304		0.834116
	8.57419		0.951533		0.846632
	9.18959		0.955439		0.858416
	9.84916		0.959111		0.86909
	10.5561		0.962605		0.878523
	11.3137		0.965819		0.888282
	12.1257		0.968635		0.896138
	12.996		0.971122		0.904408
	13.9288		0.973606		0.912491
	14.9285		0.975805		0.919186
	16		0.977946		0.925837

## Sheet: Fig 3C
Fig 3C
	RT-qPCR
	Replicate	Virus stock	RNA copies/mL
			S	M	L
	1	RVFV-eGFP	2.93117e+09	1.23495e+10	9.89282e+09
	2		1.6976e+09	8.135e+09	4.27806e+09
	3		7.42623e+09	1.39204e+10	1.03605e+10
	1	iRVFV-SL-eGFP	1.21701e+07	---	6.43765e+07
	2		7.62767e+07	---	2.29065e+08
	3		9.55508e+06	---	5.27209e+07
	1	iRVFV-ML Batch #1	---	4.51472e+08	2.93169e+07
	2		---	6.45348e+07	6.44656e+06
	3		---	6.38479e+08	4.54786e+07
	1	iRVFV-ML Batch #2	---	2.09408e+08	1.39502e+07
	2		---	3.21208e+08	3.74938e+07
	3		---	3.20262e+08	3.75121e+07

## Sheet: Fig 4D
Fig 4D
	BSR-T7/5 cells					C6/36 cells
	Replicate	MOI	Genome complementation			Replicate	MOI	Genome complementation
	1	0.001	Negative			1	0.001	Positive
	2		Negative			2		Negative
	3		Negative			3		Negative
	1	0.01	Negative			1	0.01	Positive
	2		Negative			2		Positive
	3		Negative			3		Positive
	1	0.1	Positive			1	0.1	Positive
	2		Positive			2		Positive
	3		Positive			3		Positive
	1	0.25	Positive			1	0.25	Positive
	2		Positive			2		Positive
	3		Positive			3		Positive

## Sheet: Fig 6B
Fig 6B
	Mosquito bodies
	Mosquito No.	Titer (TCID50/mL)
		Mock	iRVFV-SL-eGFP	iRVFV-ML	RVFV-mCherry2	iRVFV: SL-eGFP + ML
	1	---	---	---	10000000	---
	2	---	---	---	10000000	---
	3	---	---	---	3160000	---
	4	---	---	---	---	---
	5	---	---	---	1000000	---
	6	---	---	---	31600	---
	7	---	---	---	10000000	---
	8	---	---	---	---	---
	9	---	---	---	---	---
	10	---	---	---	---	---
	11	---	---	---	10000	---
	12	---	---	---	3160	---
	13	---	---	---	100000	---
	14	---	---	---	100000	3160000
	15	---	---	---	---	---
	16		---	---	---	316000
	17		---	---	100000	---
	18		---	---	---	---
	19		---	---	---	10000
	20		---	---	---	---
	21		---		10000000	---
	22		---		31600	---
	23		---		---	---
	24		---		3160000	---
	25		---		---	---
	26				1000000	316
	27				10000000	10000
	28				31600	---
	29				316000	---
	30				---	100000
	31				---	3160
	32				316000	---
	33				31600000	---
	34				3160000	31600
	35				100000	---
	36				316000	1000000
	37				3160000	10000
	38				100000	100000
	39				---	---
	40				---	---
	41				3160	---
	42				---	100000
	43				---	---
	44				3160	316000
	45				10000000	316
	46				3160000	---
	47				3160000	3160
	48				---	---
	49				100000	10000
	50				---	---
	51				3160	---
	52				3160000	3160
	53					31600
	54					10000
	55					3160
	56					1000
	57					100
	58					---
	59					---
	60					3160
	61					---
	62					31600
	Limit of Detection: log10 1.50 TCID50/mL
	Cells colored red and green represent body and saliva virus-positive mosquitoes
